# Supplementary material for: Health and Environmental Impacts of Major Foods Consumed in Regional Food Systems of Brazil
Source: Int J Environ Res Public Health. 2025 May 9;22(5):745. doi: 10.3390/ijerph22050745 (PMC12111131; doi:10.3390/ijerph22050745)
Supplement: Supplementary file 1 [file ijerph-22-00745-s001.zip]

Archive with 3 entries (3 files):
- Supplementary Table S1. Foods consumed in Brazil and in food systems (clusters A to D) with caloric contribution above 5_ and their respective Health and Nutritional Index (í«), greenhouse gas emissions (kg CO2 equivalents) and water use (liters).xlsx
- Supplementary Figure S2. Clusters of Brazilian food systems (Norde et al., 2022).png
- Supplementary Figure S1. Schematic diagram of process followed to characterize the health and environmental impacts of individual food items Diagram illustrates an average portion size of rice as an example (adapted from Stylianou et al, 2021).pdf
