# Supplementary material for: Health and Environmental Impacts of Major Foods Consumed in Regional Food Systems of Brazil
Source: Int J Environ Res Public Health. 2025 May 9;22(5):745. doi: 10.3390/ijerph22050745 (PMC12111131; doi:10.3390/ijerph22050745)
Supplement: Supplementary file 1 [file ijerph-22-00745-s001.zip › Supplementary Table S1. Foods consumed in Brazil and in food systems (clusters A to D) with caloric contribution above 5_ and their respective Health and Nutritional Index (í«), greenhouse gas emissions (kg CO2 equivalents) and water use (liters).xlsx]

## Sheet: Supplementary table 2
Supplementary Table 1. Foods consumed in Brazil and in food systems (clusters A to D) with caloric contribution above 5% and their respective Health Nutritional Index (‘), greenhouse gas emissions (kg CO2 equivalents) and water use (liters).
Cluster	Name	Caloric contribution (%)	Nova classification	HENI (')	Carbon dioxide emissions (kg CO2eq)	Water use (L)
Brazil	Rice	10.36	In natural or minimally processed	-1.3	0.2	102.6
Brazil	French bread	7.02	Processed	-6.28	0	1.2
Brazil	Beef	6.82	In natural or minimally processed	-21.86	16.4	76.3
Brazil	Beans	6.43	In natural or minimally processed	6.53	0	0
Brazil	Chicken	5.55	In natural or minimally processed	-3.88	1.4	33.9
Brazil	Sugar	4.62	Culinary ingredient	-0.02	0.1	0.8
Brazil	Margarine with or without salt	2.59	Ultra-processed	-24.76	0.1	12.4
Brazil	Pork	2.43	In natural or minimally processed	-36.09	3.4	189.5
Brazil	Salty cookies	1.62	Ultra-processed	-19.48	0	1.1
Brazil	Coffee with milk	1.56	Culinary preparation	0.05	0.4	41.3
Brazil	Pasta	1.54	In natural or minimally processed	-3.27	0.1	1.9
Brazil	Olive oil	1.46	Culinary ingredient	0	0	0
Brazil	Soft drinks	1.37	Ultra-processed	-6.67	0.1	0
Brazil	Chicken eggs	1.05	In natural or minimally processed	-2	0.3	46.9
Brazil	Sweet biscuits	1.04	Ultra-processed	-16.26	0.1	1.3
Brazil	Rice with beans	1	Culinary preparation	2.11	0.1	62.7
Brazil	Cassava flour	1	In natural or minimally processed	-0.7	0.1	0
Brazil	Vegetable and meat soup	0.94	Culinary preparation	-11.27	21.3	116.6
Brazil	Banana	0.93	In natural or minimally processed	8.08	0.1	14.8
Brazil	Stuffed cookies	0.9	Ultra-processed	-39.69	0.4	3.6
Brazil	Wheat cake	0.83	Processed	-5.85	0.3	36.6
Brazil	Bread with butter	0.81	Culinary preparation	-5.5	0.1	13.2
Brazil	Beer	0.79	Processed	-0.23	1.3	11.5
Brazil	Ready-to-drink chocolate milk	0.73	Ultra-processed	0.37	0.1	9.4
Brazil	Cassava	0.73	In natural or minimally processed	-1.32	0.3	4.1
Brazil	Mozzarella pizza	0.68	Ultra-processed	-9.76	2.1	306.1
Brazil	Couscous	0.66	Culinary preparation	-1.6	0.1	2.6
Brazil	Bread with cheese	0.59	Culinary preparation	-11.09	1.6	231.1
Brazil	Freshwater fish	0.56	In natural or minimally processed	17.22	1.4	269
Brazil	Juice	0.56	In natural or minimally processed	0.19	0.1	38.8
Brazil	Natural fruit juice	0.51	In natural or minimally processed	0.2	0.1	39.4
Brazil	Orange juice	0.5	In natural or minimally processed	0.2	0.1	40.6
Brazil	Whole milk	0.5	In natural or minimally processed	-0.4	1	129.7
Agricultural Belt	Rice	14.18	In natural or minimally processed	-1.3	0.2	102.6
Agricultural Belt	Beef	11.31	In natural or minimally processed	-21.86	16.4	76.3
Agricultural Belt	Beans	7.92	In natural or minimally processed	6.53	0	0
Agricultural Belt	French bread	5.03	Processed	-6.28	0	1.2
Agricultural Belt	Chicken	4.59	In natural or minimally processed	-3.88	1.4	33.9
Agricultural Belt	Pork	4.48	In natural or minimally processed	-36.09	3.4	189.5
Agricultural Belt	Sugar	3.63	Culinary ingredient	-0.02	0.1	0.8
Agricultural Belt	Margarine with or without salt	1.84	Ultra-processed	-24.76	0.1	12.4
Agricultural Belt	Soft drinks	1.45	Ultra-processed	-6.67	0.1	0
Agricultural Belt	Salty cookies	1.33	Ultra-processed	-19.48	0	1.1
Agricultural Belt	Coffee with milk	1.28	Culinary preparation	0.05	0.4	41.3
Agricultural Belt	Wheat cake	1.27	Processed	-5.85	0.3	36.6
Agricultural Belt	Cheese bread	1.2	Ultra-processed	-16.85	0.1	0
Agricultural Belt	Olive oil	1.11	Culinary ingredient	0	0	0
Agricultural Belt	Pasta	0.87	In natural or minimally processed	-3.27	0.1	1.9
Agricultural Belt	Beer	0.84	Processed	-0.23	1.3	11.5
Agricultural Belt	Sweet biscuits	0.83	Ultra-processed	-16.26	0.1	1.3
Agricultural Belt	Chicken eggs	0.82	In natural or minimally processed	-2	0.3	46.9
Agricultural Belt	Banana	0.8	In natural or minimally processed	8.08	0.1	14.8
Agricultural Belt	Mozzarella pizza	0.75	Ultra-processed	-9.76	2.1	306.1
Agricultural Belt	Ready-to-drink chocolate milk	0.74	Ultra-processed	0.37	0.1	9.4
Agricultural Belt	Freshwater fish	0.74	In natural or minimally processed	17.22	1.4	269
Agricultural Belt	Vegetable and meat soup	0.74	Culinary preparation	-11.27	21.3	116.6
Agricultural Belt	Whole milk	0.7	In natural or minimally processed	-0.4	1	129.7
Agricultural Belt	Cassava	0.69	In natural or minimally processed	-1.32	0.3	4.1
Agricultural Belt	Bread with butter	0.67	Culinary preparation	-5.5	0.1	13.2
Agricultural Belt	Rice with beans	0.62	Culinary preparation	2.11	0.1	62.7
Agricultural Belt	Stuffed cookies	0.59	Ultra-processed	-39.69	0.4	3.6
Agricultural Belt	Fuba cake	0.56	Processed	0.08	0.4	29.7
Agricultural Belt	Cassava flour	0.51	In natural or minimally processed	-0.7	0.1	0
Agricultural Belt	Lettuce, tomato and onion salad	0.51	Culinary preparation	0.52	0.1	12.9
Agricultural Belt	Natural fruit juice	0.51	In natural or minimally processed	0.2	0.1	39.4
Agricultural Belt	Oranje juice	0.5	In natural or minimally processed	0.2	0.1	40.6
Central Economic Hub	Rice	10.14	In natural or minimally processed	-1.3	0.2	102.6
Central Economic Hub	Beans	7.17	In natural or minimally processed	6.53	0	0
Central Economic Hub	French bread	6.96	Processed	-6.28	0	1.2
Central Economic Hub	Beef	6.77	In natural or minimally processed	-21.86	16.4	76.3
Central Economic Hub	Chicken	5.09	In natural or minimally processed	-3.88	1.4	33.9
Central Economic Hub	Sugar	4.47	Culinary ingredient	-0.02	0.1	0.8
Central Economic Hub	Pork	2.73	In natural or minimally processed	-36.09	3.4	189.5
Central Economic Hub	Margarine with or without salt	2.66	Ultra-processed	-24.76	0.1	12.4
Central Economic Hub	Olive oil	2.11	Culinary ingredient	0	0	0
Central Economic Hub	Coffee with milk	1.78	Culinary preparation	0.05	0.4	41.3
Central Economic Hub	Soft drinks	1.53	Ultra-processed	-6.67	0.1	0
Central Economic Hub	Rice with beans	1.52	Culinary preparation	2.11	0.1	62.7
Central Economic Hub	Pasta	1.33	In natural or minimally processed	-3.27	0.1	1.9
Central Economic Hub	Salty cookies	1.28	Ultra-processed	-19.48	0	1.1
Central Economic Hub	Banana	1.01	In natural or minimally processed	8.08	0.1	14.8
Central Economic Hub	Ready-to-drink chocolate milk	0.97	Ultra-processed	0.37	0.1	9.4
Central Economic Hub	Sweet biscuits	0.97	Ultra-processed	-16.26	0.1	1.3
Central Economic Hub	Bread with butter	0.97	Culinary preparation	-5.5	0.1	13.2
Central Economic Hub	Beer	0.94	Processed	-0.23	1.3	11.5
Central Economic Hub	Chicken eggs	0.92	In natural or minimally processed	-2	0.3	46.9
Central Economic Hub	Stuffed cookies	0.82	Ultra-processed	-39.69	0.4	3.6
Central Economic Hub	Mozzarella pizza	0.77	Ultra-processed	-9.76	2.1	306.1
Central Economic Hub	Wheat cake	0.76	Processed	-5.85	0.3	36.6
Central Economic Hub	English-potato	0.7	In natural or minimally processed	-0.71	0.1	1.1
Central Economic Hub	Vegetable and meat soup	0.7	Culinary preparation	-11.27	21.3	116.6
Central Economic Hub	Juice	0.67	In natural or minimally processed	0.19	0.1	38.8
Central Economic Hub	Whole milk	0.65	In natural or minimally processed	-0.4	1	129.7
Central Economic Hub	Noodle with meat	0.65	Culinary preparation	-3.96	3.5	26.4
Central Economic Hub	Cassava	0.64	In natural or minimally processed	-1.32	0.3	4.1
Central Economic Hub	Oranje juice	0.61	In natural or minimally processed	0.2	0.1	40.6
Central Economic Hub	Sausage	0.6	Ultra-processed	-15.21	0.7	40
Central Economic Hub	Bread with cheese	0.57	Culinary preparation	-11.09	1.6	231.1
Latent Development Axis	Rice	10.64	In natural or minimally processed	-1.3	0.2	102.6
Latent Development Axis	French bread	7.76	Processed	-6.28	0	1.2
Latent Development Axis	Chicken	6.83	In natural or minimally processed	-3.88	1.4	33.9
Latent Development Axis	Beef	5.88	In natural or minimally processed	-21.86	16.4	76.3
Latent Development Axis	Beans	5.56	In natural or minimally processed	6.53	0	0
Latent Development Axis	Sugar	5.36	Culinary ingredient	-0.02	0.1	0.8
Latent Development Axis	Margarine with or without salt	2.67	Ultra-processed	-24.76	0.1	12.4
Latent Development Axis	Salty cookies	2.29	Ultra-processed	-19.48	0	1.1
Latent Development Axis	Pasta	2.2	In natural or minimally processed	-3.27	0.1	1.9
Latent Development Axis	Couscous	2.16	Culinary preparation	-1.6	0.1	2.6
Latent Development Axis	Pork	1.61	In natural or minimally processed	-36.09	3.4	189.5
Latent Development Axis	Cassava flour	1.45	In natural or minimally processed	-0.7	0.1	0
Latent Development Axis	Chicken eggs	1.43	In natural or minimally processed	-2	0.3	46.9
Latent Development Axis	Stuffed cookies	1.31	Ultra-processed	-39.69	0.4	3.6
Latent Development Axis	Sweet biscuits	1.27	Ultra-processed	-16.26	0.1	1.3
Latent Development Axis	Dried meat	1.22	Processed	-61.15	39.3	184.3
Latent Development Axis	Vegetable and meat soup	1.16	Culinary preparation	-11.27	21.3	116.6
Latent Development Axis	Coffee with milk	1.12	Culinary preparation	0.05	0.4	41.3
Latent Development Axis	Rope beans	1.07	In natural or minimally processed	6.31	0	0
Latent Development Axis	Soft drinks	0.99	Ultra-processed	-6.67	0.1	0
Latent Development Axis	Wheat cake	0.97	Processed	-5.85	0.3	36.6
Latent Development Axis	Banana	0.9	In natural or minimally processed	8.08	0.1	14.8
Latent Development Axis	Cassava	0.85	In natural or minimally processed	-1.32	0.3	4.1
Latent Development Axis	Bread with cheese	0.81	Culinary preparation	-11.09	1.6	231.1
Latent Development Axis	Freshwater fish	0.79	In natural or minimally processed	17.22	1.4	269
Latent Development Axis	Baião de dois	0.75	Culinary preparation	2.18	0.3	98.1
Latent Development Axis	Bread with egg	0.75	Culinary preparation	5.49	0.4	47.8
Latent Development Axis	Bread with butter	0.69	Culinary preparation	-5.5	0.1	13.2
Latent Development Axis	Tapioca	0.68	In natural or minimally processed	0.09	0.1	0
Latent Development Axis	Sweet potato	0.67	In natural or minimally processed	-0.39	0.2	3
Latent Development Axis	Coalho cheese	0.65	Processed	-15.4	2.9	424.8
Latent Development Axis	Beer	0.6	Processed	-0.23	1.3	11.5
Latent Development Axis	Whole salt sea fish	0.59	In natural or minimally processed	-3.2	2.1	406.3
Latent Development Axis	Natural fruit juice	0.52	In natural or minimally processed	0.2	0.1	39.4
Vulnerability Frontier	Rice	8.62	In natural or minimally processed	-1.3	0.2	102.6
Vulnerability Frontier	French bread	7.84	Processed	-6.28	0	1.2
Vulnerability Frontier	Cassava flour	7.4	In natural or minimally processed	-0.7	0.1	0
Vulnerability Frontier	Beef	6.7	In natural or minimally processed	-21.86	16.4	76.3
Vulnerability Frontier	Chicken	6.6	In natural or minimally processed	-3.88	1.4	33.9
Vulnerability Frontier	Açaí with granola	5.53	Culinary preparation	41.43	0.3	64.4
Vulnerability Frontier	Beans	3.82	In natural or minimally processed	6.53	0	0
Vulnerability Frontier	Sugar	3.65	Culinary ingredient	-0.02	0.1	0.8
Vulnerability Frontier	Margarine with or without salt	3.32	Ultra-processed	-24.76	0.1	12.4
Vulnerability Frontier	Freshwater fish	3.15	In natural or minimally processed	17.22	1.4	269
Vulnerability Frontier	Salty cookies	2.18	Ultra-processed	-19.48	0	1.1
Vulnerability Frontier	Vegetable and meat soup	1.99	Culinary preparation	-11.27	21.3	116.6
Vulnerability Frontier	Pasta	1.71	In natural or minimally processed	-3.27	0.1	1.9
Vulnerability Frontier	Coffee with milk	1.5	Culinary preparation	0.05	0.4	41.3
Vulnerability Frontier	Porridge	1.28	Ultra-processed	0.17	0.9	106.5
Vulnerability Frontier	Pork	1.09	In natural or minimally processed	-36.09	3.4	189.5
Vulnerability Frontier	Bread with butter	1	Culinary preparation	-5.5	0.1	13.2
Vulnerability Frontier	Chicken eggs	0.99	In natural or minimally processed	-2	0.3	46.9
Vulnerability Frontier	Soft drinks	0.97	Ultra-processed	-6.67	0.1	0
Vulnerability Frontier	Dried meat	0.92	Processed	-61.15	39.3	184.3
Vulnerability Frontier	Tapioca	0.85	In natural or minimally processed	0.09	0.1	0
Vulnerability Frontier	Rice with beans	0.78	Culinary preparation	2.11	0.1	62.7
Vulnerability Frontier	Sweet biscuits	0.72	Ultra-processed	-16.26	0.1	1.3
Vulnerability Frontier	Olive oil	0.65	Culinary ingredient	0	0	0
Vulnerability Frontier	Stuffed cookies	0.63	Ultra-processed	-39.69	0.4	3.6
Vulnerability Frontier	Natural fruit juice	0.6	In natural or minimally processed	0.2	0.1	39.4
Vulnerability Frontier	Juice	0.59	In natural or minimally processed	0.19	0.1	38.8
Vulnerability Frontier	Farofa	0.58	Culinary preparation	-7.49	0	0
Vulnerability Frontier	Barbecue	0.55	Processed	-26.96	9.7	105.4
Vulnerability Frontier	Whole salt sea fish	0.54	In natural or minimally processed	-3.2	2.1	406.3
Vulnerability Frontier	Whole freshwater fish	0.54	In natural or minimally processed	-38.02	1.3	242.8
Vulnerability Frontier	Wheat cake	0.53	Processed	-5.85	0.3	36.6
Vulnerability Frontier	Bread with egg	0.52	Culinary preparation	5.49	0.4	47.8
